# Supplementary material for: Effects of chalazia on corneal astigmatism: Large-sized chalazia in middle upper eyelids compress the cornea and induce the corneal astigmatism
Source: BMC Ophthalmol. 2017 Mar 31;17:36. doi: 10.1186/s12886-017-0426-2 (PMC5374600; doi:10.1186/s12886-017-0426-2)
Supplement: Additional file 1: — Dataset_1. The data for chalazion and corneal topography. Data were obtained from the review of medical charts of a total of 114 eyes from 64 patients between July 2013 and April 2015. Data included the size and location of chalazia and corneal topographic measurements in the chalazion group and control. (XLS 79 kb) [file 12886_2017_426_MOESM1_ESM.xls]

## Sheet: dataset_1
group 1=chalazion, 2=control	0= control 1=upper 2=lower 3=both	size of chalazion, 0=control 1=small 2=intermediate 3=large	location of chalazion, 1=nasal 2=mid 3=temporal 4=whole	age (y)	gender, 1=male, 2=female	simK (D)	flatK (D)	steepK (D)	astigmatism (D)	axis (°)	meanK (post curvature)	flatK (post curvature)	steepK (post curvature)	astigmatism (post curvature)	anterior axial curvature (central zone)	anterior axial curvature (mid zone)	anterior axial curvature (peripheral zone)	anterior axial curvature (Kmax)	TCP mean	TCP flat	TCP steep	TCP astigmatism	TCP central zone	TCP mid zone	TCP (periphral zone)	pachymetry (central zone)	pachymetry (mid zone)	pachymetry (periphral zone)	central corneal thickness (um)	total RMS (wavefront)	high order aberration1	high order aberration2	high order aberration3	keratometry 1 by ARK	keratometry 2 by ARK	Average keratometry by ARK	Astigmatism by ARK	Axis by ARK	WF2 2nd order aberration	WF2_1 Oblique astigmatism	WF2_2 Defocus	WF2_3 Vertical astigmatism	WF3 3rd order aberration	WF3_1 Vertical trefoil	WF3_2 Vertical Coma	WF3_3 Horizontal coma	WF3_4 Oblique trefoil	WF4 4th order aberration	WF4_1 Oblique quadrefoil
1	3	2	2	18	1	41.36	41.15	41.56	0.41	48	-6.12	-5.88	-6.37	-0.48	41.49	40.33	39.96	42.16	40.11	39.87	40.34	0.47	40.24	40.05	41.08	578	632	706	570	1.1	0.85	0	-0.04	41.5	40.75	41.13	-0.75	100	1.03	0.49	-0.9	0.05	0.37	-0.25	0.18	-0.04	0.2	0.12	-0.01
2	0	0	0	18	1	40.96	40.75	41.17	0.42	60	-6.1	-5.86	-6.35	-0.49	40.97	40.26	39.99	41.9	39.73	39.46	39.99	0.53	39.68	40.08	41.34	580	633	675	572	1.01	0.78	0	0.14	41	41.5	41.15	0		0.9	0.05	-0.89	0.13	0.19	0.05	-0.04	-0.12	0.14	0.4	-0.01
2	0	0	0	53	1	41.45	41.1	41.8	0.7	19	-5.94	-5.83	-6.05	-0.22	41.49	41.39	41.42	43.04	40.49	40	40.99	0.98	40.44	41.66	43.67	523	557	590	515	1.26	0.97	0	0.17						1.12	0.13	-1.08	0.29	0.43	0	-0.38	-0.11	0.17	0.37	-0.03
1	1	1	3	53	1	41.74	41.52	41.96	0.44	139	-6	-5.84	-6.16	-0.31	41.85	41.71	41.69	43.54	40.86	40.58	41.13	0.55	40.8	42	43.99	527	560	612	518	1.24	0.96	0	-0.22						1.07	-0.07	-1.06	-0.16	0.44	0.06	-0.43	0.04	0.03	0.43	0.01
1	1	2	1	37	1	43.55	43.23	43.86	0.63	112	-6.27	-6.12	-6.43	-0.32	43.56	43.31	43.21	44.22	42.55	42.31	42.79	0.48	42.47	43.4	45.25	540	586	640	533	1.31	1.01	0	-0.14	43.75	44.25	44	-0.25	80	1.26	-0.18	-1.17	-0.43	0.18	0.03	0.14	-0.1	0.07	0.31	0
2	0	0	0	37	1	43.57	43.15	43.99	0.84	78	-6.25	-6.1	-6.4	-0.3	43.64	43.47	43.39	44.47	42.57	42.25	42.89	0.65	42.56	43.54	45.4	541	587	649	534	1.53	1.18	0	0.01	44	44.5	44.25	0		1.46	0.21	-1.17	-0.84	0.42	-0.26	0.28	-0.02	-0.15	0.21	0
1	3	2	2	34	1	42.27	41.78	42.76	0.98	57	-5.89	-5.73	-6.05	-0.31	42.34	41.53	41.22	43.54	41.47	41.05	41.89	0.84	41.45	41.77	43.27	534	566	521	530	1.2	0.92	0	0.21	42.5	42.75	42.63	0		1.13	0.45	-0.98	-0.33	0.3	0.24	0.16	0.01	-0.06	0.23	-0.03
2	0	0	0	34	1	42.58	42.12	43.04	0.92	81	-5.87	-5.72	-6.02	-0.31	42.7	42.16	41.99	43.4	41.83	41.47	42.2	0.73	41.91	42.4	44.05	544	574	619	540	1.47	1.13	0	0.04	42.75	43.25	43	0		1.38	0.15	-1.07	-0.87	0.42	0.06	-0.16	0.35	-0.17	0.2	0
1	2	1	2	42	2	43.18	42.88	43.49	0.61	80	-6.34	-6.16	-6.51	-0.35	43.32	24.52	42.28	44.11	42.05	41.89	42.22	0.33	42.12	42.43	43.9	530	583	660	521	1.14	0.88	0	0.04	43.5	44.25	43.88	-0.25	75	1.02	-0.08	-0.95	-0.37	0.46	0.05	0.12	-0.44	0.03	0.17	0.01
2	0	0	0	42	2	43.03	42.64	43.42	0.78	119	-6.33	-6.14	-6.53	-0.39	43.09	42.63	42.44	43.84	41.95	41.61	42.29	0.67	41.89	42.6	44.19	536	588	654	527	1.34	1.03	0	-0.03	43	43.75	43.38	-0.25	75	1.29	-0.59	-1.06	-0.44	0.29	-0.19	0.01	0.21	0.04	0.21	-0.01
1	1	1	2	44	2	45.04	43.86	46.22	2.36	82	-6.46	-6.21	-6.71	-0.5	45.21	44.43	44.03	57.08	44.03	42.95	45.11	2.16	44.17	44.55	46.1	560	602	655	553	2.28	1.75	0	0.08	44.75	46.25	45.5	-0.75	180	2.23	0.5	-1.12	-1.85	0.32	0.18	-0.14	-0.22	-0.02	0.36	-0.03
2	0	0	0	44	2	44.72	43.92	45.51	1.59	90	-6.36	-6.14	-6.58	-0.43	44.74	44.3	44	45.96	43.75	43.08	44.43	1.35	43.75	44.54	46.26	556	593	694	548	1.94	1.49	0	-0.03	44.5	46	45.25	-0.75	160	1.91	0.08	-1.13	-1.53	0.24	0.05	-0.13	0.18	0.08	0.25	0.01
2	0	0	0	43	2	43.6	42.31	44.89	2.58	93	-6.47	-6.19	-6.74	-0.55	44	42.63	42.21	47.67	42.36	41.19	43.53	2.35	42.68	42.61	43.89	582	633	694	575	2.86	2.2	0	-0.06	43.25	45	44.13	-1.5	175	1.99	-0.06	-0.98	-1.73	1.93	-1.21	1.4	-0.07	-0.53	0.67	0.13
1	1	2	1	43	2	44.15	42.2	46.11	3.92	89	-6.57	-6.26	-6.88	-0.62	44.4	43.32	42.95	47.58	42.89	40.99	44.79	3.8	43.06	43.46	45.12	597	642	682	590	3.68	2.84	0	0.16	42.75	45	43.88	-3.5	180	3.48	0.01	-1.1	-3.31	1.07	-0.95	0.32	0.04	-0.35	0.43	-0.07
2	0	0	0	68	2	42.42	42.03	42.8	0.76	171	-6.24	-6.11	-6.37	-0.26	42.6	41.92	41.82	43.47	41.25	40.68	41.82	1.13	41.37	42.08	43.95	534	573	650	521	2.04	1.57	0	-0.08	43.5	43	43.25	-1.25	75	1.79	-0.36	-0.94	1.47	0.93	0.51	-0.34	-0.69	0.04	0.27	0.07
1	2	1	2	68	2	43.24	42.23	44.24	2.02	8	-6.22	-6.16	-6.28	-0.11	43.28	42.58	42.37	44.94	42.21	41.04	43.37	2.33	42.12	42.85	44.69	531	568	627	520	2.06	1.58	0	0.07	44.75	42.25	43.5	-3.5	85	1.91	0.41	-1.01	1.57	0.68	-0.57	0.21	0.18	-0.26	0.25	0.11
2	0	0	0	46	1	44.17	43.37	44.96	1.59	96	-6.58	-6.28	-6.87	-0.59	44.37	43.24	42.85	45.69	42.9	42.31	43.39	1.18	43.09	43.21	44.63	555	607	679	545	1.85	1.42	0	0.11	44	45.25	44.63	0		1.78	-0.49	-1.12	-1.3	0.42	-0.21	0.04	-0.36	0.06	0.21	-0.03
1	3	3	2	46	1	43.34	43.02	43.65	0.63	82	-6.36	-6.18	-6.54	-0.37	43.73	42.83	42.48	44.59	42.29	42.11	42.47	0.36	42.38	42.93	44.51	541	595	662	529	2.12	1.63	0	-0.26	43.75	44.75	44.25	-0.25	20	1.46	0.68	-1	-0.83	1.25	-1.01	0.17	0.28	0.67	0.85	-0.03
1	1	1	1	59	1	40.99	39.98	42	2.02	61	-5.94	-5.72	-6.17	-0.45	41.36	40.08	39.07	43.7	39.97	39.05	40.9	1.84	40.19	40.41	41.19	548	585	671	538	1.63	1.26	0	0.29	41.25	42.25	41.75	0		1.09	1.04	-0.34	0.05	0.75	-0.02	0.21	-0.33	-0.64	0.69	0.43
2	0	0	0	59	1	41.45	41.02	41.87	0.85	79	-6.01	-5.92	-6.1	-0.18	41.81	40.11	38.96	43.52	40.4	40.01	40.78	0.77	40.61	40.36	40.78	544	586	658	535	1.2	1.01	0	-0.07	41.75	42.5	42.13	-1	100	0.7	0.43	-0.29	0.47	0.64	-0.5	0.29	0.27	-0.09	0.89	0.02
1	1	2	2	44	2	43.6	42.31	44.89	2.58	93	-6.47	-6.19	-6.74	-0.55	44	42.63	42.21	47.67	42.36	41.19	43.53	2.35	42.68	42.61	43.89	582	633	694	575	2.86	2.2	0	-0.06	43.25	45	44.13	-1.5	175	1.99	-0.06	-0.98	-1.73	1.93	-1.21	1.4	-0.07	-0.53	0.67	0.13
1	1	2	2	44	2	44.15	42.2	46.11	3.92	89	-6.57	-6.26	-6.88	-0.62	44.4	43.32	42.95	47.58	42.89	40.99	44.79	3.8	43.06	43.46	45.12	583	597	642	590	3.68	2.84	0	0.16	42.75	45	43.88	3.59	180	3.48	0.01	-1.1	-3.31	1.07	-0.95	0.32	0.04	-0.35	0.43	-0.07
1	2	1	2	14	2	42.66	42.62	42.69	0.07	87	-6.07	-5.96	-6.18	-0.22	42.73	42.04	41.65	43.23	41.67	41.58	41.75	0.17	41.7	42.05	43.3	545	588	673	536	1.08	0.83	0	-0.07	42.75	43.5	43.13	-0.5	115	0.97	0.16	-0.91	-0.31	0.41	-0.12	-0.16	-0.14	-0.32	0.19	0.05
1	1	2	2	14	2	42.86	42.35	43.36	1.01	105	-6.08	-5.94	-6.23	-0.28	42.93	41.95	41.47	44.1	41.91	41.48	42.35	0.87	41.91	42.03	43.22	551	592	645	546	1.3	1	0	-0.12	42.75	43.25	43.13	-0.5	45	1.22	-0.27	-0.89	-0.78	0.4	-0.26	-0.22	0.2	0.09	0.17	0.04
1	2	3	4	41	1	41.71	40.7	42.75	2.05	118	-6.18	-5.91	-6.46	-0.55	41.76	40.69	40.31	43.64	40.76	39.64	41.88	2.22	40.58	40.45	41.69	547	597	579	539	1.27	0.98	0	-0.12	41.5	42.25	41.88	-1	70	1.19	0.25	-0.73	-0.91	0.41	-0.17	-0.2	0.09	-0.29	0.12	0
1	3	2	2	41	1	40.87	39.1	42.55	3.76	75	-5.96	-5.62	-6.31	-0.69	40.86	39.62	39.29	43.7	39.72	38.13	41.33	3.21	39.71	39.43	40.53	544	592	653	536	1.19	0.92	0	-0.17	40.75	41.75	41.25	-0.25	180	1.08	-0.26	-0.92	-0.5	0.45	0.1	-0.24	0.35	-0.12	0.2	0.04
1	2	2	1	39	2	39.52	39.36	39.68	0.32	104	-6.26	-6	-6.53	-0.52	39.35	40.66	40.91	41.8	38.09	37.9	38.28	0.38	37.72	40.26	42.09	582	648	696	569	1.16	0.9	0	0	40.25	40.5	40.38	-0.75	75	0.87	-0.25	-0.76	-0.34	0.44	0.01	0.27	0.04	0.35	0.63	0
1	1	3	3	42	2	45.48	43.35	47.61	4.26	82	-6.83	-6.46	-7.2	-0.73	45.41	45.36	45.25	48.16	44.13	42.08	46.18	4.1	44	45.4	47.45	542	602	671	532	4.31	3.32	0	-0.06	44.25	48.75	46.5	-6.25	170	4.2	1.65	-1.15	-3.69	0.89	0.28	0.44	0.6	0.39	0.39	0
1	1	1	1	61	2	44.76	44.39	45.13	0.74	50	-6.22	-5.97	-6.46	-0.49	44.69	43.48	42.78	46.32	43.65	43.22	44.08	0.86	43.65	43.22	44.08	563	603	755	552	1.9	1.47	0	0.19	45	45.25	45.13	-1.25	70	1.25	0.61	-0.8	0.75	1.3	-0.96	0.68	-0.44	0.34	0.56	-0.06
1	1	3	4	46	2	46	45.05	46.96	1.9	78	-6.84	-6.6	-7.07	-0.47	45.9	45.48	44.85	48.16	44.75	43.89	45.61	1.72	44.44	45.87	47.45	562	614	655	551	2.47	1.9	0	0.3						2.18	0.38	-0.9	-1.95	1.01	0.7	-0.12	0.18	0.69	0.46	-0.05
1	1	3	1	20	1	40.7	39.77	41.62	1.84	92	-5.95	-5.73	-6.16	-0.43	41.01	39.35	38.68	42.76	39.6	38.78	40.41	1.64	39.83	39.15	39.76	555	605	670	546	1.62	1.25	0	0	40	41.5	40.75	-1.5	170	1.53	-0.18	-0.61	-1.39	0.43	0.13	-0.13	-0.35	-0.16	0.31	0.02
1	1	3	4	50	1	43.87	42.4	45.33	2.94	80	-6.23	-5.87	-6.59	-0.72	44.08	40.77	36.52	47.39	42.82	41.51	44.13	2.62	42.96	41.24	37.67	574	636	906	567	3.36	2.59	0	0.18	42.25	44	43.13	-0.5	140	3.05	1.12	2.3	-1.66	0.72	-0.2	0.63	-0.27	-0.1	1.1	-0.11
1	2	1	3	24	2	42.71	42.4	43.02	0.62	77	-6.35	-6.13	-6.57	-0.44	42.81	42.14	41.92	43.83	41.51	41.31	41.71	0.4	41.51	41.87	43.21	601	656	748	590	1.38	1.07	0	-0.02	43	44.25	43.63	-0.5	45	1.14	0.22	-1.02	-0.46	0.72	-0.07	-0.35	0.42	0.47	0.26	0
1	1	2	2	36	2	43.25	42.62	43.89	1.28	86	-6.22	-5.9	-6.55	-0.65	43.43	42.69	42.26	44.33	42.22	41.83	42.6	0.77	42.07	42.9	44.45	603	650	691	595	1.56	1.2	0	0	43.5	44.25	43.88	-0.75	170	1.49	0.11	-0.9	-1.18	0.31	-0.02	0.18	-0.25	0.06	0.32	-0.02
1	2	1	3	56	1	43.95	43.39	44.51	1.12	114	-6.43	-6.25	-6.61	-0.35	44.1	42.91	42.61	45.83	42.83	42.37	43.29	0.93	42.82	43.13	44.91	541	582	642	529	1.42	1.09	0	-0.31	43.75	44.75	44.25	-1	165	1.2	-0.06	-1.13	-0.42	0.63	-0.29	-0.15	-0.47	0.27	0.35	0.02
1	1	2	1	44	1	40.69	40.43	40.94	0.51	5	-6.03	-5.91	-6.14	-0.23	40.69	40.43	40.31	41.64	39.51	39.1	39.91	0.8	39.47	40.27	41.71	553	576	651	543	1.41	1.08	0	0	41	42	41.5	-0.5	5	0.93	0.06	-0.9	-0.2	0.96	-0.38	0.18	0.09	-0.86	0.32	0.02
2	0	0	0	55	2	43.49	43.2	43.77	0.57	134	-6.35	-5.94	-6.76	-0.82	43.63	41.8	40.5	44.49	42.35	42.23	42.47	0.24	42.31	42.12	42.49	564	601	672	553	0.88	0.67	0	-0.03	43.75	44.25	44	-0.5	180	0.31	-0.23	-0.19	0.08	0.76	-0.29	-0.34	-0.58	0.22	0.24	-0.04
2	0	0	0	55	2	73.06	42.91	43.21	0.3	95	-6.06	-5.91	-6.21	-0.3	43.39	42.13	41.84	44.75	42.44	42.3	42.57	0.27	42.42	42.44	44.1	552	582	629	545	1.38	1.06	0	0.06	44	44.25	44.13	-0.25	5	1.15	-0.19	-1.12	0.15	0.62	0.2	-0.49	0.29	0.13	0.43	-0.01
2	0	0	0	25	2	43.51	43.05	43.24	0.2	164	-6.35	-6.09	-6.61	-0.52	43.36	42.16	41.64	44.22	41.92	41.53	42.31	0.78	42.17	41.89	45.81	538	594	690	530	1.27	0.98	0	0.08	43.25	43.5	43.38	-0.25	150	1.06	-0.28	-0.93	0.43	0.54	-0.33	0.37	-0.12	0.18	0.42	0.01
2	0	0	0	25	2	43.52	42.76	44.27	1.51	83	-6.35	-6.17	-6.53	-0.36	43.74	42.66	42.14	45.09	42.39	41.73	43.05	1.33	42.55	42.54	43.61	546	597	681	536	1.44	1.11	0	-0.04	43.25	44.25	43.75	-1	175	1.35	-0.02	-0.91	-1	0.39	-0.24	0.13	0.23	0.16	0.31	0.01
2	0	0	0	62	2	43.29	42.89	43.7	0.82	91	-6.25	-5.95	-6.54	-0.6	43.29	42.78	42.29	44.97	42.34	41.72	42.95	1.23	42.16	43.8	45.85	540	577	678	529	1.44	1.11	0	-0.05	43.5	43.75	43.63	-0.25	40	0.95	-0.04	-0.79	-0.51	1.05	0.56	-0.4	-0.8	0.02	0.2	-0.04
2	0	0	0	62	2	43.22	42.93	43.51	0.58	36	-7.4	-6.32	-8.49	-2.17	43.03	41.37	40.5	44.91	40.9	39.39	42.41	3.02	41.52	41.85	43.17	550	616	852	536	2.88	2.22	0	0.01	43.5	42.75	43.13	-0.75	105	1.8	0.39	-0.58	1.66	1.88	-1.67	0.57	0.49	-0.38	1.17	-0.03
2	0	0	0	62	2	44.42	43.91	44.93	1.01	161	-6.49	-6.4	-6.57	-0.17	44.5	44	43.85	45.2	43.26	42.61	43.91	1.3	43.23	44.29	46.36	575	618	654	567	1.7	1.31	0	-12	45.5	45	45.25	-0.5	55	1.55	-0.31	-1.2	0.93	0.64	0.06	-0.5	-0.37	-0.09	0.27	0
2	0	0	0	62	2	44.53	43.98	45.08	1.1	52	-6.54	-6.41	-6.68	-0.26	44.46	43.92	43.69	45.61	43.42	42.9	43.93	1.03	43.13	44.2	46.16	581	624	721	571	1.44	1.11	0	0.21	44.75	45.5	45.13	-0.75	160	1.18	0.45	-1.09	-0.05	0.69	-0.18	-0.39	0.53	-0.1	0.44	-0.04
2	0	0	0	38	2	43.42	43.39	43.44	0.05	8	-6.41	-6.26	-6.55	-0.28	43.53	43.22	43.12	44.01	42.2	42.02	42.39	0.36	42.26	43.19	45	537	591	663	528	1.31	1.01	0	-0.05	44	43.75	43.88	-0.25	95	1.18	0.18	-1.16	-0.14	0.41	-0.19	-0.13	-0.17	0.29	0.38	0
2	0	0	0	38	2	43.08	42.32	43.85	1.53	0	-6.5	-6346	-6.55	-0.09	43.29	43.03	42.95	45.49	41.74	40.82	42.66	1.84	41.85	42.97	44.82	533	590	672	518	2.16	1.66	0	-0.05	43.75	43.75	43.75	0		1.43	-0.01	-1.15	0.84	1.41	-0.03	-0.18	0.06	-1.4	0.53	0.1
2	0	0	0	49	2	42.11	41.77	42.44	0.68	24	-6.53	-6.38	-6.68	-0.3	42.08	42.52	42.71	43.17	40.66	40.21	41.11	0.91	40.46	42.31	44.39	460	531	616	446	1.37	1.05	0	0.15	42.5	43	42.75	-0.5	5	1.22	0.22	-1.16	0.28	0.36	0.02	-0.13	-0.22	-0.25	0.5	-0.01
2	0	0	0	49	2	42.1	41.89	42.31	0.42	66	-6.48	-6.31	-6.65	-0.34	42.04	42.59	42.83	43.63	40.69	40.62	40.76	0.14	40.45	42.43	44.64	459	527	609	443	1.44	1.11	0	0.05	42.75	43	42.88	-0.25	20	1.25	0.19	-1.22	-0.15	0.49	0.22	-0.42	0.09	0.01	0.52	0.02
2	0	0	0	46	2	42.17	40.91	43.44	2.53	87	-6.44	-5.99	-6.89	-0.9	42.44	41.69	41.46	45.07	41.07	39.81	42.33	2.53	41.1	41.51	42.93	582	636	712	571	1.89	1.45	0	0.17	42.25	43.25	42.75	-1	10	1.61	-0.06	-1.05	-1.22	0.63	-0.23	-0.26	-0.04	0.53	0.72	-0.04
2	0	0	0	46	2	42.39	41.79	42.98	1.19	78	-6.12	-5.93	-6.27	-0.32	42.52	41.8	41.53	43.47	41.36	40.82	41.91	1.09	41.43	41.63	42.92	572	620	705	565	1.54	1.18	0	0.01	42.5	43.25	42.88	-0.75	165	1.47	0.43	-1.02	-0.96	0.37	-0.25	-0.24	0.13	0.03	0.22	0
2	0	0	0	31	2	42.89	41.44	44.34	2.9	85	-6.16	-5.89	-6.43	-0.54	42.94	42.41	42.24	45.44	41.88	40.51	43.25	2.24	41.88	42.39	43.94	540	586	657	532	3.2	2.47	0	0.18	42.25	44.25	43.25	-2	180	2.99	-0.25	-1.04	-2.79	1.1	-0.62	-0.29	-0.3	0.81	0.27	-0.11
2	0	0	0	31	2	43.32	42.02	44.61	2.59	101	-6.15	-5.9	-6.4	-0.5	43.4	42.73	42.49	44.95	42.67	41.15	43.59	2.43	42.39	42.79	44.31	524	567	647	516	2.88	2.22	0	-0.13	42.5	44.75	43.63	-2.25	180	2.83	-0.71	-1	-2.55	0.52	-0.4	0.19	0.28	0.01	0.22	0.01
2	0	0	0	43	2	45.79	45.65	45.95	0.31	39	-6.6	-6.47	-6.72	-0.26	45.92	44.94	44.64	46.66	44.71	44.48	44.94	0.46	44.79	45.08	46.84	531	578	661	522	1.38	1.06	0	0.12	46.5	46	46.25	-0.5	120	1.3	0.1	-1.29	0.05	0.42	-0.27	32	0.01	-0.05	0.18	-0.01
2	0	0	0	43	2	45.79	45.35	46.23	0.88	113	-6.6	-6.48	-6.71	-0.23	45.8	45.3	44.86	47.01	44.72	44.27	45.17	0.9	44.58	45.75	47.52	528	569	583	519	1.5	1.16	0	-0.14	46.5	45.75	46.13	-0.75	55	1.43	-0.48	-1.09	-0.8	0.24	0.18	-0.15	0	0.07	0.33	0.05
2	0	0	0	46	2	40.32	39.41	41.23	1.83	87	-6.8	-6.51	-7.09	-0.59	40.24	41.03	41.4	41.96	38.27	37.55	38.99	1.44	38.09	40.45	42.51	533	624	693	516	1.83	1.41	0	-0.02	40.5	41.75	41.13	-1.25	170	1.64	0.16	-1.06	-1.24	0.61	-0.08	0.23	-0.55	-0.13	0.5	0
2	0	0	0	46	2	39.98	39.39	40.58	1.18	113	-6.87	-6.56	-7.18	-0.63	39.89	40.93	41.41	42.02	37.94	37.46	38.43	0.97	37.59	40.31	42.6	530	617	722	511	1.58	1.21	0	-0.15	40.5	41.5	41	-1	5	1.33	-0.39	-1.11	-0.61	0.57	-0.23	0.15	0.48	-0.13	0.62	-0.01
2	0	0	0	43	2	40.04	39.67	40.4	0.72	115	-6.64	-6.4	-6.88	-0.48	39.56	42.85	43.82	44.82	38.23	37.93	38.52	0.59	37.59	42.58	45.8	580	654	732	563	1.85	1.42	0	-0.17	40.75	41.25	41	-0.5	180	1.22	-0.3	-0.98	-0.67	0.8	-0.18	0.63	-0.29	-0.35	1.12	0.02
2	0	0	0	43	2	40	39.75	40.24	0.49	102	-6.51	-6.37	-6.66	-0.29	39.49	42.89	43.88	45.16	38.23	38.09	38.37	0.28	37.6	42.74	46.05	573	643	714	556	1.88	1.45	0	-0.02	40.5	41.25	40.88	-0.75	180	1.24	-0.22	-0.99	-0.71	0.85	-0.38	0.68	0.3	0.14	1.12	-0.01
2	0	0	0	50	2	42.63	42.29	42.98	0.7	106	-6.57	-6.34	-6.8	-0.47	42.69	42.15	41.92	43.74	41.1	40.9	41.29	0.4	41.08	41.85	43.26	593	658	747	582	1.37	1.06	0	0.01	43	43.5	43.25	-0.5	175	1.27	-0.41	-1.01	-0.65	0.46	0.09	-0.27	-0.34	-0.15	0.22	0.02
2	0	0	0	50	2	43.08	42.65	43.51	0.86	105	-6.61	-6.42	-6.8	-0.38	43.22	41.8	41.01	44.89	41.63	41.33	41.93	0.6	41.63	41.51	42.12	590	615	710	577	1.05	0.81	0	-0.2	43	42.75	42.88	-0.25	50	0.64	-0.04	-0.61	0.19	0.71	0.08	-0.34	0.62	0.04	0.37	0.08
2	0	0	0	62	1	45.38	44.44	46.32	1.88	121	-6.54	-6.26	-6.81	-0.55	45.43	45.07	44.8	47.15	44.31	43.53	45.09	1.56	44.17	46.2	49.02	590	601	581	594	2.22	1.71	0	0.05	45.5	46.75	46.13	-1.25	20	1.94	-1.01	-1.17	-1.18	0.99	0.53	-0.12	-0.52	0.65	0.39	0.01
2	0	0	0	62	1	45.34	45.27	45.41	0.14	69	-6.33	-6.16	-6.5	-0.34	45.41	44.8	44.49	46.37	44.32	44.13	44.5	0.36	44.33	45.92	48.56	611	604	550	605	1.46	1.12	0	-0.13	45.75	46.5	46.13	-0.75	175	1.24	0.32	-1.2	0.02	0.71	-0.27	-0.65	-0.06	0.06	0.28	0
2	0	0	0	37	1	41.16	40.91	41.4	0.49	6	-6.01	-5.96	-6.05	-0.07	41.36	40.28	39.94	42.06	40.06	39.73	40.39	0.66	40.26	39.83	40.61	632	683	782	623	1.17	0.9	0	-0.07	42	41.25	41.63	-0.75	125	1.09	0.23	-0.87	0.61	0.37	-0.22	-0.06	-0.27	-0.11	0.18	0.02
2	0	0	0	37	1	40.91	40.64	41.19	0.55	11	-6	-5.94	-6.06	-0.12	41.08	40.2	39.93	41.71	39.73	39.41	40.05	0.63	39.91	39.7	40.6	632	688	787	624	1.24	0.95	0	0	41.5	41.25	41.38	-0.25	70	1.14	0.22	-0.91	0.64	0.44	-0.26	-0.19	0.25	-0.16	0.2	0.02
2	0	0	0	47	1	42.63	42.05	43.21	1.16	60	-6.19	-5.89	-6.49	-0.6	42.75	41.69	41.22	44.17	41.53	40.99	42.08	1.09	41.58	41.65	42.83	579	626	739	569	1.33	1.02	0	0.11	42.75	43.5	43.13	-0.75	150	1.24	0.74	-0.84	-0.52	0.46	0.02	-0.26	-0.35	0.14	0.13	-0.02
2	0	0	0	47	1	42.81	42.07	43.56	1.49	95	-6.18	-5.97	-6.39	-0.42	43.13	41.67	41.13	44.98	41.77	41.15	42.39	1.24	42.02	41.59	42.6	570	615	700	561	1.41	1.08	0	-0.1	42.75	43.5	43.13	-0.75	180	1.26	-0.03	-0.88	-0.9	0.47	0.17	-0.22	0.38	0.08	0.38	-0.02
2	0	0	0	58	1	41.85	41.48	42.23	0.75	139	-5.66	-5.55	-5.77	-0.23	41.98	40.94	40.51	42.8	41.24	40.88	41.61	0.73	41.27	41	42.59	581	619	676	548	1.11	0.85	0	-0.01	42	42.75	42.38	-0.75	30	0.92	-0.54	-0.73	0.16	0.61	-0.29	-0.11	-0.49	0.18	0.06	-0.05
2	0	0	0	58	1	41.49	40.38	42.59	2.21	65	-6.22	-5.39	-7.05	-1.66	41.48	41.11	40.99	43.3	41.04	40.35	41.73	1.38	40.42	41.43	43.33	570	601	594	563	1.89	1.46	0	0.3	41.5	42.75	42.13	-1.25	160	1.73	0.97	-0.96	-1.06	0.6	-0.43	-0.02	0.27	-0.31	0.48	-0.03
2	0	0	0	56	1	43.39	43.23	43.55	0.32	25	-6.39	-6.2	-6.58	-0.38	43.43	43.12	43.08	44.15	42.15	41.79	42.51	0.71	42.12	43.41	45.6	581	619	676	569	1.32	1.02	0	0.03	44.5	43.5	44	-1	90	1.22	0.15	-1.2	0.19	0.37	-0.14	0.19	-0.27	-0.12	0.32	0.03
2	0	0	0	56	1	43.69	43.14	44.23	1.09	49	-6.43	-6.21	-6.65	-0.44	43.72	43.04	42.71	44.81	42.47	41.97	42.97	1	42.35	43.55	45.55	596	637	764	584	1.43	1.1	0	0.21	44.25	43.5	43.88	-0.75	85	1.27	0.71	-1.04	0.12	0.56	-0.5	0.07	-0.13	-0.2	0.35	0.04
2	0	0	0	35	1	40.76	39.99	41.52	1.52	127	-5.93	-5.78	-6.08	-0.3	40.74	41.21	41.22	43.57	39.75	38.88	40.62	1.74	39.68	41.21	42.93	561	603	672	553	0.91	0.47	0	-0.41	41.25	42.25	41.75	-0.5	20	1.25	-0.3	-0.83	-0.89	1.2	-0.48	0.17	-0.05	-1.09	0.62	0.42
2	0	0	0	35	1	41.57	40.44	42.7	2.25	94	-5.92	-5.75	-6.08	-0.33	41.6	1.05	40.83	43.09	40.63	39.52	41.74	2.22	40.63	40.97	42.31	569	609	687	561	2.49	1.92	0	-0.09	41	42.75	41.88	-2	20	2.37	-0.9	-0.05	-2.19	0.73	-0.02	0.45	-0.57	-0.06	0.24	0.04
2	0	0	0	23	1	40.07	39.12	41.01	1.89	15	-5.76	-5.53	-5.99	-0.47	40.11	39.63	39.44	41.31	39.08	38.25	39.92	1.67	39.07	39.48	40.73	543	603	627	545	2.08	1.6	0	-0.08	39.75	41.5	40.63	-1.5	165	2.02	-0.18	-0.81	-1.85	0.44	-0.42	0.06	-0.09	-0.07	0.17	-0.02
2	0	0	0	23	1	40.01	39.28	40.74	1.46	23	-5.82	-5.61	-6.03	-0.42	40.16	39.52	39.18	41.19	38.95	38.35	39.56	1.21	39.03	39.39	40.49	547	607	633	554	1.55	1.19	0	-0.03	39.75	41.25	40.5	-1.25	170	1.51	-0.15	-0.74	-1.31	0.22	-0.12	0.06	-0.11	0.14	0.27	0.01
2	0	0	0	14	2	43.31	41.97	44.64	2.67	80	-6.15	-5.9	-6.39	-0.49	43.53	42.33	41.84	45.48	42.36	41.1	43.63	2.52	42.53	42.24	43.3	568	624	716	572	2.8	2.16	0	0.03	42.25	44.5	43.38	-1.25	175	2.72	0.9	-0.92	-2.39	0.57	0.29	0.36	0.02	0.33	0.24	0.08
2	0	0	0	14	2	43.45	41.61	45.29	3.69	92	-6.29	-5.91	-6.68	-0.77	43.71	42.24	41.56	46.74	42.38	40.69	44.06	3.37	42.59	42.23		572	628	705	577	3.37	2.6	0	-0.13	42	45.5	43.75	-3	175	3.3	0.08	-0.8	-3.2	0.51	0.02	0.37	0.33	0.09	0.42	-0.01
2	0	0	0	11	1	41.44	40.73	42.15	1.43	83	-6.1	-6.03	-6.18	-0.15	41.64	40.39	39.84	42.98	40.42	39.61	41.23	1.62	40.44	40.45	41.52	560	683	753	587	1.66	1.28	0	0.29	40.75	42	41.38	-0.5	5	1.32	0.27	-0.33	-1.25	1.08	0.81	0.51	-0.29	0.41	0.13	-0.06
2	0	0	0	11	1	41.43	40.99	41.88	0.89	136	-5.98	-5.9	-6.05	-0.15	39.71	44.38	45.32	64.13	40.47	39.97	40.97	1	38.62	44.88	48.58	572	847	772	573	1.82	1.4	0	-0.37	41	42.5	41.75	-1.5	170	1.28	-0.02	0.7	-1.08	0.85	0.65	0.55	0	-0.09	0.84	0.17
2	0	0	0	43	1	44.42	43.54	45.31	1.77	100	-6.45	-6.22	-6.69	-0.47	44.56	43.42	42.81	46.35	43.34	42.56	44.12	1.56	43.36	43.55	44.78	563	609	684	555	2.27	1.74	0	-0.1	44	45.75	44.88	-1	5	2.12	-0.52	-0.92	-1.84	0.68	-0.12	-0.18	-0.17	-0.62	0.24	0.11
2	0	0	0	43	1	43.87	43.61	44.13	0.52	96	-6.64	-6.33	-6.95	-0.62	44.05	42.94	42.55	45.33	42.48	41.85	43.11	1.26	42.8	42.78	44.05	576	629	708	567	1.58	1.21	0	-0.08	44	45.5	44.75	-1	180	1.21	-0.43	-0.7	-0.89	0.99	-0.33	0.86	-0.23	0.27	0.18	-0.05
2	0	0	0	51	1	42.17	41.73	42.62	0.9	109	-6.29	-6.13	-6.45	-0.32	42.33	41.46	41.25	43.47	40.99	40.6	41.37	0.77	41	41.31	42.8	574	627	690	564	1.24	0.95	0	-0.06	42.25	42.75	42.5	-0.5	60	0.97	-0.12	-0.91	-0.31	0.71	-0.2	-0.37	-0.53	0.21	0.27	-0.01
2	0	0	0	51	1	42.5	41.89	42.22	0.33	121	-6.35	-6.22	-6.48	-0.26	42.12	41.58	41.37	42.77	40.75	40.57	40.93	0.37	40.69	41.58	43.21	568	618	681	557	1.03	0.79	0	-0.14	43	41.75	42.38	-1.75	90	0.92	-0.21	-0.89	-0.07	0.4	-0.12	-0.13	0.35	-0.08	0.23	0
2	0	0	0	49	1	43.87	42.4	45.33	2.94	80	-6.23	-5.87	-6.59	-0.72	44.08	40.77	36.52	47.39	42.82	41.51	44.13	2.62	42.96	41.24	37.67	574	636	906	567	3.36	2.59	0	0.18	42.25	44	43.13	-0.5	130	3.05	1.12	2.3	-1.66	0.72	-0.2	0.63	-0.27	-0.1	1.1	-0.11
2	0	0	0	49	1	42.55	41.8	43.31	1.51	95	-6.12	-5.8	-6.44	-0.64	42.75	41.47	40.88	44.25	41.53	41.01	42.05	1.04	41.66	41.8	43.07	571	600	627	562	1.94	1.49	0	-0.03	42.5	43.75	43.13	-1	175	1.75	-0.17	-0.76	-1.57	0.8	-0.27	0.47	0.51	0.31	0.17	0
1	2	2	1	40	2	39.52	39.36	39.68	0.32	104	-6.26	-6	-6.53	-0.52	39.35	40.66	40.91	41.8	38.09	37.9	38.28	0.38	37.72	40.26	42.09	582	648	696	569	1.16	0.9	0	0	40.25	40.5	40.38	-0.75	75	0.87	-0.25	-0.76	-0.34	0.44	0.01	0.27	0.04	0.35	0.63	0
1	2	2	2	34	2	36.44	35.77	37.1	1.33	98	-6	-5.75	-6.25	-0.49	36.09	38.74	39.68	40.39	34.72	34.22	35.22	0.99	34.32	37.97	40.35	487	575	681	470	2.04	1.57	0	0.06	37.25	38.25	37.75	-0.5	15	1.72	-0.41	-0.78	-1.48	0.64	0.1	-0.56	-0.24	0.19	0.87	-0.01
1	2	1	2	49	2	42.17	41.54	42.79	1.25	116	-6.07	-5.87	-6.27	-0.4	42.29	41.42	41.18	43.62	41.16	40.62	41.71	1.09	41.22	41.37	42.76	503	552	621	494	1.62	1.25	0	-0.06	42	43.75	42.88	-0.75	40	1.42	-0.76	-0.99	-0.67	0.78	0.01	-0.59	-0.5	-0.12	0.09	0
2	0	0	0	49	2	41.99	41.65	42.33	0.68	88	-6.1	-5.88	-6.31	-0.42	42.07	41.5	41.32	42.67	40.92	40.75	41.09	0.34	40.94	41.45	42.97	498	548	616	489	1.38	1.06	0	-0.04	42	42.75	42.38	-0.75	110	1.23	0.11	-1.02	-0.68	0.6	0.02	-0.19	0.35	0.45	0.15	0.02
2	0	0	0	15	2	42.04	41.73	42.35	0.62	71	-6.1	-5.96	-6.25	-0.28	42.17	41.2	40.87	43.12	41.02	40.8	41.25	0.45	41.08	41.02	42.19	538	588	605	530	1.19	0.92	0	0.16	42.25	43	42.63	0	0	1.1	0.13	-0.93	-0.58	0.38	-0.18	0.31	-0.02	-0.14	0.23	-0.01
1	2	1	2	15	2	42.7	42.06	43.35	1.29	92	-6.09	-5.96	-6.22	-0.25	42.83	41.89	41.55	43.78	41.74	41.14	42.34	1.2	41.8	41.83	43.08	540	587	660	534	1.69	1.3	0	-0.07	42.25	43.25	42.75	-0.5	125	1.66	-0.02	-0.9	-1.39	0.27	-0.14	0.18	-0.14	0.05	0.11	-0.01
1	3	1	2	47	1	44.11	43.66	44.56	0.9	170	-6.56	-6.45	-6.67	-0.22	44.22	43.35	43.11	45.06	42.84	42.22	43.46	1.25	42.88	43.32	44.97	608	657	733	600	4.86	4.43	0	0.03	44.75	44.25	44.5	-1.25	75	1.5	-0.38	-1.19	0.84	1.08	-0.82	0.69	0.08	-0.06	0.14	-0.03
2	0	0	0	47	1	43.46	42.95	43.97	1.01	17	-6.36	-6.32	-6.4	-0.08	43.61	42.84	42.69	44.5	42.27	41.71	42.83	1.12	42.38	42.68	44.23	621	670	746	611	1.73	1.33	0	-0.01	44	44.25	44.13	0	0	1.66	0.62	-1.23	0.93	0.37	0.17	-0.01	-0.21	0.24	0.24	-0.01
1	2	3	2	43	2	43.18	42.88	43.49	0.61	80	-6.34	-6.16	-6.51	-0.35	43.32	42.52	42.28	44.11	42.05	41.89	42.22	0.33	42.12	42.43	43.9	530	583	660	521	1.14	0.88	0	0.04	43.5	43.5	43.5	-0.75	70	1.02	-0.08	-0.95	-0.37	0.46	0.05	0.12	-0.44	0.03	0.17	0.01
2	0	0	0	43	2	43.03	42.64	43.42	0.78	119	-6.33	-6.14	-6.53	-0.39	43.09	42.63	42.44	43.84	41.95	41.61	42.29	0.67	41.89	42.6	44.19	536	588	654	527	1.34	1.03	0	-0.03	43	43.75	43.38	-0.25	75	1.29	-0.59	-1.06	-0.44	0.29	-0.19	0.01	0.21	0.04	0.21	-0.01
1	2	3	2	25	2	33.16	32.44	33.87	1.42	63	-6.18	-6.03	-6.33	-0.3	32.34	38.27	40.21	42.15	30.83	30.18	31.49	1.31	29.91	37.11	40.59	432	553	678	405	2.36	1.82	0	0.16	34.75	35.75	35.25	-0.25	180	1.43	0.82	-0.57	-1.02	0.85	-0.46	0.36	-0.33	-0.52	1.63	0.15
2	0	0	0	25	2	32.95	31.91	33.98	2.06	98	-6.16	-5.94	-6.38	-0.44	32.21	38.31	40.48	43.39	30.62	29.67	31.57	1.9	29.81	37.18	41.02	432	553	672	406	2.64	2.03	0	0.01	34	35.25	34.63	-1	25	1.87	-0.14	-0.84	-1.66	0.6	-0.21	0.11	0.39	0.39	1.72	-0.22
2	0	0	0	29	1	42.13	41.88	42.38	0.5	111	-6.14	-5.97	-6.31	-0.33	42.11	42.16	42.08	43.17	41.05	40.85	41.25	0.4	40.93	42.19	43.92	570	617	659	563	1.33	1.02	0	-0.01	42.75	42.75	42.75	-0.75	75	1.2	-0.39	-0.97	-0.58	0.49	-0.25	0.36	-0.21	0.06	0.31	0
1	3	3	2	29	1	42.56	42.23	42.9	0.67	75	-6.09	-5.88	-6.31	-0.42	42.54	42.37	42.16	43.01	42.56	41.36	41.75	0.38	41.47	42.45	44.04	573	616	696	565	1.3	1	0	0.05	43	43.25	43.13	-0.5	85	1.23	0.27	-0.96	-0.72	0.29	-0.13	0.13	0.08	0.21	0.27	-0.04
1	1	0	0	33	1	41.92	41.34	42.5	1.15	88	-6.24	-6.09	-6.39	-0.3	42.06	41.14	40.79	42.98	40.68	40.19	41.18	0.99	40.76	40.77	41.8	666	718	815	656	1.71	1.31	0	0.03	42	43	42.5	-0.5	10	1.59	0.12	-0.85	-1.34	0.62	-0.26	0.31	-0.27	-0.37	0.12	0.03
1	1	3	2	33	1	41.15	39.85	42.45	2.61	95	-6.24	-5.96	-6.52	-0.56	41.27	40.72	40.5	44.91	39.8	38.61	40.99	2.38	39.85	40.33	41.52	667	724	812	657	4.52	3.48	0	0.12	41	40.5	40.75	-0.75	165	2.97	0.01	-0.78	-2.86	3.31	-1.45	0.61	0.22	-2.9	0.6	0.37
1	1	3	2	47	1	41.37	40.57	41.91	1.07	84	-6.07	-5.89	-6.26	-0.38	41.2	41.9	41.83	44.91	40.28	39.84	40.71	0.87	39.97	42.01	43.84	491	542	575	483	1.13	1.96	0	-0.26	41	42.5	41.75	-0.25	140	2.36	0.48	-0.78	-2.18	0.75	-0.57	0.46	-0.18	-0.06	0.52	0.19
2	0	0	0	47	1	41.85	40.92	42.78	1.85	108	-5.99	-5.84	-6.14	-0.3	41.91	41.49	41.21	43.39	40.84	39.93	41.75	1.82	40.79	41.61	43.1	497	538	529	489	1.11	1.92	0	0.04	41	42.5	41.75	-1.25	45	1.07	-0.65	-0.62	-0.58	0.26	0.06	-0.08	0.14	0.19	0.1	-0.07
1	1	2	2	42	2	45.48	43.35	47.61	4.26	82	-6.83	-6.46	-7.2	-0.73	45.41	45.36	45.25	48.16	44.13	42.08	46.18	4.1	44	45.4	47.45	542	602	671	532	4.31	3.32	0	-0.06	44.25	47.75	46	-4.5	165	4.2	1.65	-1.15	-3.69	0.89	0.28	0.44	0.6	0.39	0.39	0
1	1	2	2	61	1	41.76	41.56	41.96	0.39	58	-5.91	-5.86	-5.96	-0.1	41.93	40.66	40.23	43.38	40.81	40.55	41.08	0.53	40.84	41.07	42.59	521	547	573	511	1.16	0	0	0.13	41.75	42.5	42.13	-0.75	35	0.91	0.06	-0.9	0.1	0.59	-0.27	-0.31	0.21	0.37	0.18	-0.05
2	0	0	0	61	1	40.64	40.36	40.92	0.56	34	-5.88	-5.84	-5.92	-0.07	40.73	40.41	40.34	41.57	39.63	39.31	39.94	0.63	39.54	40.99	43.12	518	540	554	507	1.18	0.92	0	-0.01	41.5	40.75	41.13	-0.75	105	1.04	0.42	-0.94	0.12	0.52	-0.09	-0.19	0.36	-0.28	0.18	-0.01
2	0	0	0	21	2	42.27	41.57	42.97	1.4	94	-6.19	-6.01	-6.36	-0.34	42.52	41.76	41.5	43.3	41.14	40.52	41.76	1.24	41.32	41.61	42.96	532	585	671	522	2.22	1.71	0	0.06	42	43.25	42.63	-1.25	180	2.02	-0.2	-0.97	-1.76	0.78	0.14	0.19	-0.32	-0.68	0.49	0.03
1	1			21	2	41.78	40.39	43.18	2.79	98	-6.12	-5.84	-6.4	-0.56	41.91	41.55	41.39	44.34	40.66	39.38	41.95	2.57	40.71	41.44	42.95	533	584	666	523	2.42	1.87	0	-0.29	42	42.75	42.38	-0.75	5	2.25	-0.35	-0.96	-2	0.61	-0.2	-0.08	-0.31	0.48	0.58	-0.07
1	1	2	2	34	2	44.12	43.27	44.96	1.7	79	-6.35	-5.47	-7.23	-1.76	44.22	43.5	43.25	45.52	43.46	43.33	43.58	0.25	43.37	43.66	45.32	593	622	694	591	1.85	1.42	0	0.03	44.25	45.5	44.88	-1.25	160	1.82	0.61	-1.17	-1.25	0.18	-0.04	0.1	0.02	-0.14	0.25	0.05
2	0	0	0	34	2	44.07	43.17	44.97	1.8	115	-6.31	-6.1	-6.53	-0.42	44.22	43.2	42.85	45.89	43.09	42.21	43.96	1.75	43.17	43.23	44.66	565	608	687	558	1.79	1.38	0	-0.35	44	45.25	44.63	-1.25	10	1.63	-0.66	-1.11	-0.99	0.49	-0.18	-0.25	-0.04	0.38	0.44	-0.08
1	2	2	2	49	2	44.27	43.59	44.96	1.37	89	-6.54	-6.42	-6.66	-0.24	44.51	42.97	42.1	46.18	43.05	42.4	43.7	1.31	43.14	43.25	44.25	599	641	641	590	1.31	1.01	0	0.12	44	46.25	45.13	-2.25	180	1.06	-0.2	-0.66	-0.8	0.69	-0.37	0.39	-0.43	-0.04	0.35	-0.03
2	0	0	0	49	2	43.33	42.89	43.76	0.87	120	-6.51	-6.4	-6.61	-0.22	43.58	42.14	41.71	45.12	42.06	41.55	42.56	1.01	42.18	42.03	43.25	604	660	754	594	2.2	1.7	0	0.05	44	43.5	43.75	-0.5	80	1.55	-1.15	-0.99	0.32	1.48	-0.94	-0.77	0.02	0.85	0.47	0.02
2	0	0	0	64	1	43.44	43.39	43.49	0.1	116	-6.19	-5.84	-6.53	-0.69	43.55	42.64	42.41	44.37	42.42	42.08	42.76	0.68	42.53	42.8	44.44	553	591	637	548	1.44	1.11	0	-0.04	44	43.75	43.88	-0.25	120	1.2	0.32	-1.05	0.48	0.75	-0.62	0.04	-0.39	0.17	0.24	-0.04
1	2	1	1	64	1	43.1	42.79	43.41	0.62	110	-6.36	-6.11	-6.61	-0.49	43.21	42.51	42.27	44.14	42.04	41.84	42.23	0.39	41.89	42.56	44.22	539	590	651	529	1.28	0.98	0	-0.08	43.5	43.75	43.63	-0.25	175	1.04	-0.62	-0.08	0.2	0.64	-0.45	-0.05	0.45	-0.08	0.35	0
1	2	1	1	15	2	42.66	42.32	42.99	0.67	73	-6.08	-5.97	-6.2	-0.24	42.75	42	41.67	43.42	41.7	41.44	41.96	0.52	41.72	42.01	43.35	544	587	659	536	1.24	0.96	0	0.04	42.75	43.25	43	-0.5	150	1.2	0.32	-0.98	-0.61	0.3	-0.15	-0.11	-0.09	-0.22	0.06	0
[truncated: 5 more columns]
